# Supplementary material for: The Outcomes of Surgical Pulmonary Embolectomy for Pulmonary Embolism: A Meta-Analysis
Source: J Clin Med. 2024 Jul 12;13(14):4076. doi: 10.3390/jcm13144076 (PMC11278425; doi:10.3390/jcm13144076)
Supplement: Supplementary file 1 [file jcm-13-04076-s001.zip]

Archive with 1 entries (1 files):
- jcm-3073298-supplementary.pdf
